# Supplementary material for: Glucose- and glutamine-driven de novo nucleotide synthesis facilitates WSSV replication in shrimp
Source: Cell Commun Signal. 2025 Apr 22;23:191. doi: 10.1186/s12964-025-02186-z (PMC12012963; doi:10.1186/s12964-025-02186-z)
Supplement: Supplementary file 3 — Supplementary Material 3 [file 12964_2025_2186_MOESM3_ESM.xlsx]

## Sheet: Key contig list
Supplementary Table 1. Key genes with high potential regulatory significance in the de novo nucleotide synthesis pathway.
Contig Number	Time Point (hpi)	Accession	Description	KEGG annotation
1	1	XP_027208375	putative defense protein	Others
2	1	XP_027207495	adhesive plaque matrix protein-like	Others
3	1	XP_027235274	uncharacterized LOC113826583	Uncharacterized
4	1	XP_027229874	uncharacterized LOC113821564	Uncharacterized
5	1	XP_027239261	pupal cuticle protein Edg-84A-like	Others
6	1	XP_027209818	uncharacterized LOC113803272	Uncharacterized
7	1	XP_027229523	DNA replication ATP-dependent helicase/nuclease DNA2-like	Others
8	1	XP_027207841	uncharacterized LOC113801229	Uncharacterized
9	1,6,12	XP_027237032	uncharacterized LOC113828296	Uncharacterized
10	1	XP_027209332	uncharacterized LOC113802881	Uncharacterized
11	1	XP_027236190	uncharacterized LOC113827497	Uncharacterized
12	1	XP_027230371	astakine	Others
13	1,12	XP_027234470	shematrin-like protein 2	Others
14	1	XP_027221896	chorion peroxidase-like	Others
15	1	XP_027236185	uncharacterized LOC113827495	Uncharacterized
16	1	XP_027212624	uncharacterized LOC113805762	Uncharacterized
17	1	XP_027227839	protein lin-37 homolog	Others
18	6	XP_027228087	ion-translocating oxidoreductase complex subunit C-like	Others
19	6	XP_027224600	translation initiation factor IF-2-like	Others
20	6	XP_027234758	uncharacterized LOC113826079	Uncharacterized
21	6	XP_027225851	histone H1-delta-like	Others
22	6	XP_027210584	S-adenosylmethionine synthase-like	Metabolic pathways
23	6	XP_027225664	glutathione S-transferase class-mu 26 kDa isozyme 47-like	Metabolic pathways
24	6	XP_027233442	uncharacterized LOC113824875	Uncharacterized
25	6	XP_027218432	keratin, type I cytoskeletal 9-like	Others
26	6	XP_027208715	high-affinity choline transporter 1-like	Others
27	6	XP_027223386	protein Star-like	Others
28	6	XP_027208513	U6 snRNA-associated Sm-like protein LSm8	Others
29	6	XP_027218702	ras-related protein Rac1-like	Others
30	6	XP_027234062	ATP-dependent RNA helicase glh-2-like	Others
31	6	XP_027219681	acyl-CoA synthetase short-chain family member 3, mitochondrial-like	Metabolic pathways
32	6	XP_027230670	probable acyl-CoA dehydrogenase fadE25	Others
33	6	XP_027208370	probable G-protein coupled receptor 101	Others
34	6	XP_027234757	proline-rich protein 2-like	Others
35	6	XP_027207906	NADPH oxidase 5-like	Others
36	6	XP_027208369	probable G-protein coupled receptor 101	Others
37	6	XP_027230671	nitrate reductase [NADH] 1-like	Others
38	6	XP_027215409	uncharacterized LOC113808265	Uncharacterized
39	6	XP_027215410	uncharacterized LOC113808265	Uncharacterized
40	12	XP_027227158	pro-resilin-like	Others
41	12	XP_027218492	cuticle protein AMP4-like	Others
42	12	XP_027238219	phenoloxidase-activating factor 2-like	Others
43	12	XP_027221769	DNA-directed RNA polymerase II subunit rpb1-like	Others
44	12	XP_027206447	glycine-rich cell wall structural protein 1-like	Others
45	24	XP_027238878	G2/mitotic-specific cyclin-B3-like	Others
46	24	XP_027235861	kinesin-related protein 4-like	Ribosome biogenesis in eukaryotes
47	24	XP_027206763	H/ACA ribonucleoprotein complex subunit 4-like	Ribosome biogenesis in eukaryotes
48	24	XP_027224761	midasin-like	Ribosome biogenesis in eukaryotes
49	24	XP_027226496	RNA-binding protein 28-like	Ribosome biogenesis in eukaryotes
50	24	XP_027216439	condensin-2 complex subunit D3-like	Others
51	24	XP_027236713	uncharacterized LOC113827959	Uncharacterized
